# Supplementary material for: Case Report and Literature Review: Primary Pulmonary NUT-Midline Carcinoma
Source: Front Oncol. 2021 Aug 30;11:700781. doi: 10.3389/fonc.2021.700781 (PMC8435908; doi:10.3389/fonc.2021.700781)
Supplement: Supplementary file 3 [file Table_1.xls]

## Sheet: Results
Block Type	96alum
Chemistry	SYBR_GREEN
Experiment File Name	S:\2020\01\NUT\20200116-3-NUT.eds
Experiment Run End Time	Not Started
Instrument Type	sds7500
Passive Reference	ROX
Well	Sample Name	Target Name	Task	Reporter	Quencher	Cт	Cт Mean	Cт SD	Quantity	Normalized Quantity	Normalized Quantity Mean	Normalized Quantity SEM	RQ	RQ Min	RQ Max	Efficiency	Slope	Automatic Ct Threshold	Ct Threshold	Automatic Baseline	Baseline Start	Baseline End	Tm1	Tm2	Tm3	Comments	NOAMP	EXPFAIL	MTP
A1	M2000053F	GAPDH	UNKNOWN	SYBR	None	20.8347	20.8347											FALSE	0.2	TRUE	3	15	83.5296				N	N	N
A2	M2000015F	GAPDH	UNKNOWN	SYBR	None	19.9901	19.9901											FALSE	0.2	TRUE	3	14	83.5296				N	N	N
B1	M2000053F	NUT-BRD4	UNKNOWN	SYBR	None	25.0402	25.0402											FALSE	0.2	TRUE	3	19	82.4852				N	N	N
B2	M2000015F	NUT-BRD4	UNKNOWN	SYBR	None	35.6452	35.6452											FALSE	0.2	TRUE	3	30	75.6963				N	N	N
C2	M1901250F	GAPDH	UNKNOWN	SYBR	None	21.2004	21.2004											FALSE	0.2	TRUE	3	16	83.8778				N	N	N
D2	M1901250F	NUT-BRD4	UNKNOWN	SYBR	None	34.8612	34.8612											FALSE	0.2	TRUE	3	29	75.6963	83.5296			N	N	Y
G1	PC	GAPDH	UNKNOWN	SYBR	None	19.2122	19.2122											FALSE	0.2	TRUE	3	13	83.7037				N	N	N
G2	PC	NUT-BRD4	UNKNOWN	SYBR	None	33.7347	33.7347											FALSE	0.2	TRUE	3	28	75.6963	82.4852			N	N	Y
H1	NTC	GAPDH	UNKNOWN	SYBR	None	Undetermined												FALSE	0.2	TRUE	3	39	61.9444				Y	Y	N
H2	NTC	NUT-BRD4	UNKNOWN	SYBR	None	33.9827	33.9827											FALSE	0.2	TRUE	3	29	75.3482				N	N	N
Analysis Type	Singleplex
Endogenous Control	GAPDH
RQ Min/Max Confidence Level	95.0
Reference Sample	M2000053F
